# Supplementary material for: Spatial evolution of international air cargo network connectivity in China: 1996–2019
Source: Sci Rep. 2025 Jul 13;15:25330. doi: 10.1038/s41598-025-11639-x (PMC12256597; doi:10.1038/s41598-025-11639-x)
Supplement: Supplementary file 1 — Supplementary Material 1 [file 41598_2025_11639_MOESM1_ESM.xlsx]

## Sheet: A Tab 1
Appendix Table 1 Robustness test for 2008
City	Centrality			Rank
	β=0	β=0.5	β=1	β=0	β=0.5	β=1
Shanghai	31608.9	1639.13	85	10	1	2
Beijing	9984.4	953.195	91	41	2	1
Seoul	20747	788.93	30	18	3	4
Hong Kong	14718.8	606.605	25	26	4	5
Tokyo	26348.4	585.26	13	13	5	10
Singapore	28153.7	556.499	11	11	6	12
Frankfurt	35557.4	498.901	7	5	7	20
Guangzhou	6221.29	498.85	40	55	8	3
Osaka	20878.9	479.237	11	17	9	12
Amsterdam	32163.5	474.494	7	8	10	20
Xiamen	12462.2	460.28	17	30	11	7
Tianjin	17548.7	439.358	11	23	12	12
Shenzhen	11345.8	439.18	17	35	13	7
Chicago	58822.7	420.081	3	1	14	46
Los Angeles	50067.8	387.561	3	2	15	46
Luxembourg	47194.7	376.277	3	3	16	46
Moscow	17245.1	371.43	8	24	17	18
Nanjing	11056.7	364.253	12	37	18	11
Anchorage	32804.8	362.242	4	7	19	34
Paris	40790.7	349.817	3	4	20	46
Dubai	19564.9	342.621	6	19	21	27
Macau	10204.1	335.029	11	39	22	12
Bangkok	11906.1	288.692	7	32	23	20
Kuala Lumpur	12935.3	278.589	6	28	24	27
Sydney	21352	253.093	3	16	25	46
San Francisco	27448.2	234.3	2	12	26	74
Qingdao	7712.9	232.358	7	45	27	20
Baku	12896	227.121	4	29	28	34
Dallas/Fort Worth	24579.5	221.718	2	14	29	74
Sharjah	12009.2	219.173	4	31	30	34
Urumqi	2484.43	217.265	19	89	31	6
Dalian	4788.11	195.716	8	66	32	18
London	18504	192.374	2	20	33	74
Astana	18062.5	190.066	2	21	34	74
New York	18003.1	189.753	2	22	35	74
Nagoya	5127.23	189.448	7	61	36	20
Mumbai	35220.9	187.672	1	6	37	116
Shenyang	2386.44	182.784	14	91	38	9
Milan	32033	178.978	1	9	39	116
Delhi	9859.47	171.984	3	42	40	46
Melbourne	8189	156.739	3	44	41	46
Dammam	4501.9	150.032	5	68	42	29
Chennai	21720.2	147.378	1	15	43	116
Almaty	5419.43	147.233	4	60	44	34
Copenhagen	10813.9	147.064	2	38	45	74
Hangzhou	4170.62	144.406	5	70	46	29
Tashkent	6911.97	144	3	49	47	46
Kuwait	5121.9	143.135	4	63	48	34
Chengdu	2031.66	142.536	10	97	49	16
Kunming	2030.04	142.479	10	98	50	16
Riyadh	9059.8	134.609	2	43	51	74
Helsinki	5779	131.67	3	56	52	46
Liege	17113	130.817	1	25	53	116
Busan	2365.46	128.679	7	93	54	20
Munich	3916.07	125.157	4	73	55	34
Abu Dhabi	5040.13	122.965	3	64	56	46
Vancouver	7219.9	120.166	2	47	57	74
Auckland	6912.5	117.58	2	48	58	74
Dhaka	6896.1	117.44	2	51	59	74
Istanbul	6844	116.996	2	52	60	74
Manchester	13080	114.368	1	27	61	116
Wuhan	3935.67	108.66	3	72	62	46
Basel/Mulhouse	11550	107.471	1	33	63	116
Verona	11440	106.958	1	34	64	116
Jeddah	3794.67	106.696	3	75	65	46
Atlanta	11300	106.301	1	36	66	116
Rome	5599.7	105.827	2	58	67	74
Luzon Island	5526.4	105.132	2	59	68	74
Doha	3578.67	103.615	3	76	69	46
Tel Aviv-yafo	5125.8	101.25	2	62	70	74
Yantai	9999.2	99.996	1	40	71	116
Bahrain	3326.6	99.8989	3	79	72	46
Krasnoyarsk	4927	99.2673	2	65	73	74
Portland	4632.5	96.2549	2	67	74	74
Khabarovsk	2948.87	94.0564	3	83	75	46
Lahore	2886.53	93.057	3	84	76	46
Addis Ababa	4230	91.9783	2	69	77	74
Xi'an	1616.62	89.9061	5	105	78	29
Cairo	4026	89.7329	2	71	79	74
Shijiazhuang	7379	85.9011	1	46	80	116
Colombo	6908	83.1144	1	50	81	116
Detroit	3412.2	82.6099	2	78	82	74
Taipei	1319.32	81.2195	5	115	83	29
Washington	6555.4	80.9654	1	53	84	116
Damascus	6396	79.975	1	54	85	116
Houston	3156.5	79.4544	2	81	86	74
Changsha	3128.95	79.1069	2	82	87	74
Manila	1443.42	75.9849	4	107	88	34
Hanoi	5668	75.2861	1	57	89	116
Toronto	2814.1	75.0213	2	85	90	74
Honolulu	2415.6	69.5068	2	90	91	74
Zurich	2385	69.0652	2	92	92	74
Jinan	1181.95	68.759	4	120	93	34
Jakarta	1372.7	64.1724	3	110	94	46
Tehran	2018.15	63.5319	2	99	95	74
Vienna	3912.9	62.5532	1	74	96	116
Brussels	1917	61.9193	2	101	97	74
Weihai	1796.5	59.9416	2	103	98	74
St Petersburg	1185.67	59.6406	3	119	99	46
Kolkata	3513.4	59.2739	1	77	100	116
Lagos	3297.8	57.4265	1	80	101	116
Sanya	464.5	57.0219	7	140	102	20
Novosibirsk	778.7	55.8104	4	132	103	34
Jeju	939.567	53.0914	3	125	104	46
Kiev	1380.3	52.5414	2	109	105	74
Ulaanbaatar	1305.85	51.1048	2	116	106	74
Atyrau	2583	50.8232	1	86	107	116
Nairobi	2560.6	50.6024	1	87	108	116
Stockholm	2528.4	50.2832	1	88	109	116
Harbin	501.46	50.0729	5	137	110	29
Islamabad	796.133	48.8713	3	131	111	46
Fuzhou	1119.7	47.3223	2	121	112	74
Amman	2214	47.0532	1	94	113	116
Warsaw	2156	46.4327	1	95	114	116
Ningbo	2127.5	46.1248	1	96	115	116
Yanji	1975.4	44.4455	1	100	116	116
Guilin	635.467	43.6623	3	135	117	46
Vientiane	1841	42.9069	1	102	118	116
Ho Chi Minh City	900.45	42.437	2	128	119	74
Budapest	1784.7	42.2457	1	104	120	116
Bishkek	816.3	40.4054	2	130	121	74
Madrid	1606.5	40.0812	1	106	122	116
Daegu	365.85	38.2544	4	145	123	34
Irkutsk	481.333	38	3	138	124	46
Vladivostok	479.867	37.9421	3	139	125	46
Chiang Mai	1395.9	37.3617	1	108	126	116
Zhengzhou	1367	36.973	1	111	127	116
Mexico City	1342	36.6333	1	112	128	116
Seattle	1336.5	36.5582	1	113	129	116
Duesseldorf	660.8	36.3538	2	133	130	74
Tijuana	1320	36.3318	1	114	131	116
Harare	644	35.8887	2	134	132	74
Sao Paulo	1215	34.8569	1	117	133	116
Wilmington	1199	34.6266	1	118	134	116
Chongqing	387.033	34.0749	3	144	135	46
Denpasar Bali	1101.6	33.1904	1	122	136	116
Cheongju	362.333	32.9697	3	146	137	46
Boston	1045	32.3265	1	123	138	116
Athens	985.5	31.3927	1	124	139	116
Macao	915	30.249	1	126	140	116
Karachi	903.6	30.0599	1	127	141	116
Kota Kinabalu	897.6	29.96	1	129	142	116
Saipan	261.667	28.0179	3	157	143	46
Guiyang	327	25.5734	2	147	144	74
Berlin	594	24.3721	1	136	145	116
Gwangju	270.5	23.2594	2	153	146	74
Muan	266	23.0651	2	154	147	74
Changchun	453.6	21.2979	1	141	148	116
Luanda	442.8	21.0428	1	142	149	116
Kuching	405.3	20.1321	1	143	150	116
Sendai	90.3	19.0053	4	163	151	34
Calgary	327	18.0831	1	147	152	116
Kabul	307.4	17.5328	1	149	153	116
Hefei	294.5	17.161	1	150	154	116
Luang Prabang	294	17.1464	1	151	155	116
Osh	277.2	16.6493	1	152	156	116
Dushanbe	265.8	16.3034	1	155	157	116
Fergana	264	16.2481	1	156	158	116
Haikou	85.8	16.0437	3	164	159	46
Kashi	229.9	15.1625	1	158	160	116
Male	213	14.5945	1	159	161	116
Fukuoka	64.4	13.8996	3	165	162	46
Johannesburg	189	13.7477	1	160	163	116
Kathmandu	45.35	13.4685	4	167	164	34
Bandar Seri Begawan	171.5	13.0958	1	161	165	116
Ashgabat	106	10.2956	1	162	166	116
Tunxi	38.5	8.77496	2	169	167	74
Kaohsiung	34.25	8.27647	2	170	168	74
Lhasa/Lasa	57	7.54983	1	166	169	116
Brisbane	45	6.7082	1	168	170	116
El Obeid	16.5	5.74456	2	174	171	74
Phnom Penh	32.4	5.6921	1	171	172	116
Philadelphia	30.6	5.53173	1	172	173	116
Hartford	20.4	4.51664	1	173	174	116
Yinchuan	5.5	3.31662	2	175	175	74
Kigali	5.5	3.31662	2	175	175	74
Guam	4	2	1	177	177	116
Miami	3.4	1.84391	1	178	178	116
Penang	0	0	0	179	179	179
Barcelona	0	0	0	179	179	179
Pyongyang	0	0	0	179	179	179
Madinah	0	0	0	179	179	179
Yangon	0	0	0	179	179	179

## Sheet: A Tab 2
Appendix Table 2 Robustness test for 2019
City	Centrality			Rank
	β=0	β=0.5	β=1	β=0	β=0.5	β=1
Shanghai	32543.4	2056.85	130	4	1	2
Beijing	9798.5	1187.85	144	32	2	1
Guangzhou	12966.3	1109.87	95	21	3	3
Seoul	22323.3	968.286	42	11	4	15
Hong Kong	17906.9	887.64	44	15	5	14
Bangkok	12471.2	865.028	60	22	6	7
Tokyo	26142.6	808.434	25	8	7	39
Zhengzhou	13149.4	734.25	41	20	8	18
Taipei	9596.03	706.395	52	34	9	11
Singapore	12426.9	696.167	39	23	10	20
Osaka	9234.45	644.632	45	36	11	13
Los Angeles	27445	641.619	15	6	12	67
Shenzhen	5794.64	641.42	71	63	13	4
Chicago	43803.5	591.97	8	2	14	100
Frankfurt	30092.4	575.341	11	5	15	81
Kunming	5271.71	557.702	59	70	16	8
Moscow	10587.1	554.1	29	29	17	30
Chengdu	4446.4	553.897	69	82	18	5
Amsterdam	27273	522.235	10	7	19	85
Chongqing	4693.88	521.771	58	79	20	9
Hangzhou	4778.85	517.316	56	77	21	10
Xiamen	9060.26	512.589	29	38	22	30
Tianjin	7012.07	495.401	35	53	23	24
Luxembourg	40394.1	492.305	6	3	24	127
Anchorage	77708.3	482.83	3	1	25	173
Dubai	18995.3	477.434	12	13	26	76
Wuhan	5084.78	462.126	42	74	27	15
Kuala Lumpur	7247.66	458.456	29	51	28	30
Phuket	6546.54	435.717	29	58	29	30
Qingdao	5329.28	419.364	33	68	30	26
Xi'an	2563.66	405.061	64	133	31	6
Nanjing	3803.36	385.138	39	91	32	20
Dalian	7584.72	379.618	19	48	33	50
Fuzhou	5203.09	374.811	27	72	34	36
Sydney	6808.2	369.004	20	56	35	47
Manila	13538.8	367.952	10	19	36	85
London	9808.47	357.086	13	31	37	73
Baku	20510.8	350.806	6	12	38	127
New York	14392.5	339.323	8	18	39	100
Changsha	2867.08	338.649	40	119	40	19
Macau	3278.45	328.921	33	102	41	26
Hanoi	5850.97	324.527	18	61	42	56
Paris	8005.84	322.608	13	45	43	73
Ho Chi Minh City	5694.19	311.129	17	65	44	60
Denpasar-Bali	3711.34	310.636	26	94	45	38
Ningbo	3824.55	302.967	24	90	46	41
Vancouver	6727.15	295.725	13	57	47	73
Nagoya	3117.8	295.463	28	109	48	34
Jakarta	5761.42	293.975	15	64	49	67
Phnom Penh	3196.5	293.778	27	105	50	36
San Francisco	12176.1	291.947	7	25	51	111
Nanning	2962.39	288.005	28	117	52	34
Chiang Mai	4224.72	283.319	19	86	53	50
Shenyang	3217.45	277.883	24	104	54	41
Liege	25177.8	274.833	3	9	55	173
Jeju	2821.76	265.601	25	122	56	39
Doha	11416.1	261.719	6	27	57	127
Urumqi	2184.34	260.22	31	146	58	28
Nha Trang	1590.21	258.435	42	177	59	15
Melbourne	4515.38	251.427	14	81	60	71
Toronto	14969.6	244.7	4	17	61	154
Haikou	1545.09	242.308	38	180	62	23
Auckland	8386.19	242.288	7	43	63	111
Wuxi	3864.01	240.749	15	89	64	67
Kota Kinabalu	3023.31	239.672	19	113	65	50
Quanzhou	2863.95	239.331	20	120	66	47
Busan	3914.74	234.107	14	88	67	71
Milan	9131.53	234.071	6	37	68	127
Hefei	2723.21	233.376	20	127	69	47
Sihanoukville	1508.32	229.764	35	185	70	24
Delhi	5860.52	229.662	9	60	71	94
Istanbul	7916.22	217.939	6	46	72	127
Addis Ababa	10861.5	208.437	4	28	73	154
Sanya	1096.05	206.751	39	206	74	20
Mandalay	1367.93	202.578	30	189	75	29
Almaty	6825.55	202.369	6	55	76	127
Jinan	1615.36	196.897	24	174	77	41
Rome	3514.18	196.611	11	97	78	81
Krasnoyarsk	5483.44	195.919	7	66	79	111
Yangon	1807.69	194.837	21	166	80	46
Siem Reap	825.048	194.813	46	229	81	12
Abu Dhabi	18894.8	194.395	2	14	82	199
Yantai	2359.96	194.318	16	141	83	64
Seattle	7383.12	192.134	5	50	84	140
Fukuoka	4571.75	191.243	8	80	85	100
Okinawa	5165.16	190.148	7	73	86	111
Nanchang	1895.08	179.489	17	161	87	60
Copenhagen	10521.4	177.663	3	30	88	173
Novosibirsk	3470.72	176.739	9	98	89	94
Dallas	15431.3	175.678	2	16	90	199
Guiyang	1268.54	174.485	24	193	91	41
Mumbai	7579.15	174.117	4	49	92	154
Kaohsiung	1565.89	172.487	19	179	93	50
Vientiane	1850.76	172.082	16	162	94	64
Madrid	4905.12	171.554	6	76	95	127
Kathmandu	2521.48	166.542	11	136	96	81
Dhaka	8989.9	164.225	3	40	97	173
Helsinki	3293.16	162.312	8	101	98	100
Taiyuan	1520.56	160.778	17	184	99	60
Sapporo	2863.39	160.532	9	121	100	94
Harbin	1114.18	160.082	23	205	101	45
Boston	8511.67	159.797	3	42	102	173
Montreal	12401.7	157.491	2	24	103	199
Shantou	1441.24	156.528	17	188	104	60
Yanji	3459.77	155.623	7	99	105	111
Nantong	2987.12	154.587	8	116	106	100
Munich	11714.5	153.066	2	26	107	199
Washington DC	23389.2	152.935	1	10	108	245
Da Nang	1486.17	149.307	15	187	109	67
Vienna	4426.24	148.766	5	84	110	140
Shijiazhuang	1744.95	144.705	12	170	111	76
Cebu	1632.3	139.956	12	173	112	76
Changchun	1213.78	139.357	16	196	113	64
Chennai	9603.4	138.589	2	33	114	199
Bishkek	6384.93	138.401	3	59	115	173
Kalibo	1032.96	136.357	18	210	116	56
Lanzhou Zhongchuan Apt	1029.17	136.107	18	212	117	56
Nairobi	8974.55	133.974	2	41	118	199
Irkutsk	1758.16	132.596	10	168	119	85
Brussels	4329.4	131.596	4	85	120	154
U-Tapao	902.621	130.957	19	220	121	50
Guilin	2814.35	129.947	6	123	122	127
Weihai	2750.38	128.461	6	125	123	127
Yinchuan	1819.66	127.972	9	165	124	94
Mexico City	5386.8	127.124	3	67	125	173
Vladivostok	1991.33	126.216	8	151	126	100
Tel Aviv-yafo	3185.92	126.213	5	106	127	140
St Petersburg	1535.39	123.911	10	181	128	85
Tehran	3060.96	123.713	5	111	129	140
Colombo	2184.67	123.664	7	145	130	111
Cairo	3714.3	121.89	4	93	131	154
Detroit	6980	118.152	2	54	132	199
Wenzhou	773.561	118	18	234	133	56
Ulaanbaatar	1952.81	116.917	7	157	134	111
Brisbane	3182.1	112.82	4	107	135	154
Saipan	2478.86	111.33	5	138	136	140
Chiang Rai	1533.53	110.762	8	183	137	100
Zurich	2993.6	109.428	4	115	138	154
Manado	982.567	108.585	12	214	139	76
Yekaterinburg	1637.07	107.049	7	172	140	111
Tbilisi	3738.73	105.907	3	92	141	173
Prague	2802.62	105.88	4	124	142	154
Cheongju	910.708	104.539	12	219	143	76
Islamabad	2729.4	104.487	4	126	144	154
Hiroshima	3637.4	104.461	3	96	145	173
Yangzhou	1209.22	104.322	9	197	146	94
Tijuana	5326.5	103.213	2	69	147	199
Changzhou	1311.59	102.434	8	190	148	100
Halifax	5232	102.294	2	71	149	199
Ashgabat	2609.65	102.169	4	132	150	154
Yancheng	2059.32	101.472	5	149	151	140
Riyadh	5076.6	100.763	2	75	152	199
Krabi	533.474	100.678	19	252	153	50
Christchurch	9447	97.1957	1	35	154	245
Johannesburg	4711.65	97.0737	2	78	155	199
Angeles/Mabalacat	1829.82	95.6509	5	164	156	140
Warsaw	9041.1	95.0847	1	39	157	245
Bandar Seri Begawan	1282.94	94.766	7	191	158	111
Bengaluru	4442.1	94.256	2	83	159	199
Male	882.4	93.9361	10	224	160	85
Houston	8241.6	90.7833	1	44	161	245
Tashkent	2672.4	89.5388	3	131	162	173
Shizuoka	875.144	88.7485	9	225	163	94
San Jose	7839	88.5381	1	47	164	245
Kolkata	3703.25	86.061	2	95	165	199
Zhangjiajie	732.4	85.5804	10	240	166	85
Yiwu	1032.37	85.0094	7	211	167	111
Atlanta	7087	84.1843	1	52	168	245
Stockholm	3437.15	82.9114	2	100	169	199
Kiev	2201.63	81.2705	3	144	170	173
Daegu	931.7	80.7583	7	218	171	111
Barcelona	3226.2	80.3268	2	103	172	199
Karachi	3171.9	79.648	2	108	173	199
Hohhot	787.05	79.3499	8	233	174	100
Budapest	1251.3	79.098	5	194	175	140
Zaragoza	3000	77.4597	2	114	176	199
Penang	998.667	77.408	6	213	177	127
Jeddah	844.343	76.8791	7	227	178	111
Langkawi	974.867	76.4801	6	216	179	127
Xining	974.283	76.4572	6	217	180	127
Johor Bahru	2917	76.3806	2	118	181	199
Cincinnati	5830	76.3544	1	62	182	245
Luang Prabang	514.28	71.7133	10	256	183	85
Khabarovsk	634.475	71.2446	8	244	184	100
Phuquoc	687.314	69.3628	7	242	185	111
Ko Samui	1166.4	68.3052	4	199	186	154
Honolulu	1535	67.8602	3	182	187	173
Nur-Sultan	1142.72	67.6084	4	201	188	154
Paris	408.882	67.0649	11	263	189	81
Lianyungang	1493.73	66.9418	3	186	190	173
Xuzhou	633.386	66.586	7	245	191	111
Sao Paulo	4180.8	64.6591	1	87	192	245
Linyi	411.08	64.1155	10	262	193	85
Dublin	2007.7	63.3672	2	150	194	199
Mudanjiang	1981	62.9444	2	153	195	199
Las Vegas (US) NV	1967.3	62.7264	2	154	196	199
Wuyishan	1957.2	62.5652	2	156	197	199
Beihai	1934.3	62.1981	2	159	198	199
Sendai	1269.13	61.7041	3	192	199	173
Taichung	368.19	60.6787	10	266	200	85
Ibaraki	735.84	60.6564	5	237	201	140
Nay Pyi Taw	446.275	59.7512	8	260	202	100
Cairns	1187.13	59.6775	3	198	203	173
Surat Thani	693.52	58.8863	5	241	204	140
Wanzhou	1138	58.4294	3	202	205	173
Haiphong	1115.17	57.8403	3	204	206	173
Lahore	1610.6	56.7556	2	175	207	199
Jinghong	618.72	55.6201	5	246	208	140
Huai'an	616.88	55.5374	5	247	209	140
Huangshan	513.633	55.514	6	257	210	127
Dushanbe	3076.9	55.4698	1	110	211	245
Panama City	3030	55.0454	1	112	212	245
Lijiang	977.267	54.1461	3	215	213	173
Zhanjiang	585.66	54.1138	5	250	214	140
Edinburgh	2711.2	52.0692	1	128	215	245
Sharjah	2695	51.9134	1	129	216	245
Perth	2689.2	51.8575	1	130	217	245
Chita	884.2	51.5034	3	223	218	173
Minsk	2558.1	50.5777	1	134	219	245
Okayama	2544.2	50.4401	1	135	220	245
Orlando	2519	50.1896	1	137	221	245
Takamatsu	2453.4	49.5318	1	139	222	245
Algiers	2430.8	49.3031	1	140	223	245
Calgary	2300.2	47.9604	1	142	224	245
Lhasa/Lasa	1145.7	47.8686	2	200	225	199
Pyongyang	1127.4	47.4847	2	203	226	199
Adelaide	2224.5	47.1646	1	143	227	245
Quang Ninh	734.933	46.9553	3	238	228	173
Saga	1062.2	46.0912	2	207	229	199
Toyama	1051.9	45.8672	2	208	230	199
Geneva	2102.6	45.8541	1	147	231	245
Havana	2090.4	45.7209	1	148	232	245
Ordos	298.429	45.7056	7	271	233	111
Niigata	1035.9	45.517	2	209	234	199
Zunyi	401.86	44.8252	5	264	235	140
Berlin	1983.5	44.5365	1	152	236	245
Kigali	1965.2	44.3306	1	155	237	245
Duesseldorf	1941.4	44.0613	1	158	238	245
Darwin	1922.4	43.8452	1	160	239	245
Manchester	1837	42.8602	1	163	240	245
Davao	1780	42.19	1	167	241	245
Lisbon	889.3	42.1735	2	222	242	199
Komatsu	1745	41.7732	1	169	243	245
Minneapolis/St Paul	1728.2	41.5716	1	171	244	245
Surabaya	1590.3	39.8786	1	176	245	245
Ulan-Ude	524.3	39.6598	3	254	246	173
Luoyang	522.533	39.5929	3	255	247	173
Athens	1567.5	39.5917	1	178	248	245
Manzhouli	378.9	38.9307	4	265	249	154
Mangshi	685.35	37.023	2	243	250	199
Mauritius	1248	35.327	1	195	251	245
Hailar	589.5	34.3366	2	249	252	199
Yichang	166.486	34.138	7	286	253	111
Enshi	270.25	32.8786	4	273	254	154
Muan	269.3	32.8207	4	274	255	154
Hat Yai	480.6	31.0032	2	259	256	199
Hanamaki	902.4	30.04	1	221	257	245
Erenhot	858.6	29.3019	1	226	258	245
Meixian	213.75	29.2404	4	278	259	154
Baghdad	832.8	28.8583	1	228	260	245
Kemerovo	818.5	28.6094	1	230	261	245
Kagoshima	817.7	28.5955	1	231	262	245
Zhukovsky	203.2	28.5096	4	279	263	154
Oslo	797.3	28.2365	1	232	264	245
Astana	258	27.8209	3	275	265	173
Nagasaki	770.5	27.7579	1	235	266	245
Matsuyama	740	27.2029	1	236	267	245
Kitakyushu	733.2	27.0777	1	239	268	245
Dublin	361.8	26.8998	2	267	269	199
Kuching	337.3	25.9731	2	268	270	199
Tongren	328.5	25.632	2	269	271	199
Jiamusi	312	24.98	2	270	272	199
Aomori	601.7	24.5296	1	248	273	245
Las Vegas	562.8	23.7234	1	251	274	245
Yulin	135.875	23.3131	4	287	275	154
Karaganda	176.667	23.0217	3	283	276	173
Khujand	527.2	22.9608	1	253	277	245
Nice	499.5	22.3495	1	258	278	245
Datong	237.15	21.7784	2	276	279	199
Xinzhou	441.8	21.019	1	261	280	245
Qinhaungdao	102.275	20.2262	4	299	281	154
Baotou	102.867	17.567	3	298	282	173
Kabul	295.8	17.1988	1	272	283	245
Yangyang	131.6	16.2234	2	288	284	199
Yakutsk	129.35	16.0842	2	290	285	199
Zagreb Bus Station	125.3	15.8304	2	294	286	199
Batam	234.9	15.3264	1	277	287	245
Dalat	200	14.1421	1	280	288	245
Tanjung Pinang	97.9	13.9929	2	300	289	199
Kazan	64.1667	13.8744	3	302	290	173
Berlin	180	13.4164	1	281	291	245
Tomsk	178	13.3417	1	282	292	245
St-denis	174	13.1909	1	284	293	245
Antananarivo	174	13.1909	1	284	293	245
Surakarta (Solo)	130.2	11.4105	1	289	295	245
Krasnodar	127	11.2694	1	291	296	245
Nizhny Novgorod	127	11.2694	1	291	296	245
Rostov	127	11.2694	1	291	296	245
Ufa	57.95	10.7657	2	303	299	199
Perm	114.3	10.6911	1	295	300	245
Yuzhno-Sakhalinsk	114.3	10.6911	1	295	300	245
Muscat	55.1	10.4976	2	304	302	199
Samara	106.5	10.3199	1	297	303	245
Blagoveschensk	48.95	9.89444	2	306	304	199
Chelyabinsk	85.2	9.23038	1	301	305	245
Hualien	49	7	1	305	306	245
Nadi	23.5	6.85565	2	311	307	199
Athens	40.5	6.36396	1	307	308	245
Dunhuang	37.6	6.13188	1	308	309	245
Asahikawa	37.6	6.13188	1	308	309	245
Obihiro	28.2	5.31037	1	310	311	245
Qionghai	18.6	4.31277	1	312	312	245
Ganzhou	17.8	4.219	1	313	313	245
Liuzhou	9.5	3.08221	1	314	314	245
Yuncheng	9.4	3.06594	1	315	315	245
Magong	9.4	3.06594	1	315	315	245
Madinah	0	0	0	317	317	317
Lagos	0	0	0	317	317	317
Columbus (US) OH	0	0	0	317	317	317
Maastricht/Aachen	0	0	0	317	317	317
Turkmenbashi	0	0	0	317	317	317

## Sheet: A Tab 3
Appendix Table 3 Spearman correlation coefficient
Year	β=0 vs β=0.5	β=0.5 vs β=1	β=0 vs β=1
2008	0.944	0.661	0.411
2019	0.841	0.822	0.408

## Sheet: A Tab 4
Appendix Table 4 Top 20 freighter routes by cargo volume
Year	1996			2002			2008			2014			2019
Rank	Origin city	Destination city	Freight Tons	Origin city	Destination city	Freight Tons	Origin city	Destination city	Freight Tons	Origin city	Destination city	Freight Tons	Origin city	Destination city	Freight Tons
1	Shanghai	Chicago	4926	Paris	Beijing	11518	Mumbai	Shanghai	27820.4	Seoul	Shanghai	39785	Ningbo	Osaka	36515
2	Shanghai	Seattle	4926	Beijing	Paris	11518	Shanghai	Frankfurt	25428.2	Shanghai	Seoul	39785	Shanghai	Osaka	36515
3	Seattle	Shanghai	4843.9	Shanghai	Paris	11518	Urumqi	Frankfurt	25428.2	Seoul	Shanghai	39785	Hangzhou	Manila	36424
4	Chicago	Shanghai	4843.9	Paris	Shanghai	11518	Frankfurt	Shanghai	25428.2	Shanghai	Seoul	39785	Manila	Hangzhou	36424
5	Ulyanovsk	Shenzhen	4650	Shenzhen	Anchorage	11336	Osaka	Shanghai	23213.2	Shanghai	Hong Kong	34560	Shanghai	Tokyo	35280
6	Shenzhen	Ulyanovsk	4650	Anchorage	Shenzhen	11336	Hong Kong	Shanghai	22890	Hong Kong	Shanghai	34560	Shanghai	Hong Kong	33396
7	Novosibirsk	Shenzhen	4650	Shenzhen	Chicago	11336	Shanghai	Hong Kong	22890	Seoul	Shanghai	32591	Shanghai	Seoul	30000
8	Shenzhen	Novosibirsk	4650	Chicago	Shenzhen	11336	Shanghai	Seoul	20056	Shanghai	Singapore	32339	Seoul	Shanghai	30000
9	Tianjin	Ulyanovsk	4500	Guangzhou	Seoul	9568	Seoul	Shanghai	20056	Singapore	Shanghai	32339	Shanghai	Anchorage	25942
10	Tianjin	Novosibirsk	4500	Beijing	Frankfurt	8720	Seoul	Shanghai	16568	Shanghai	Dallas/Fort Worth	25942	Shanghai	Chicago	25942
11	Beijing	Novosibirsk	3960	Shanghai	Frankfurt	8720	Xiamen	Macau	16139.6	Shanghai	Anchorage	25942	Shanghai	Los Angeles	25942
12	Beijing	Moscow	3960	Beijing	Frankfurt	8393	Macau	Shenzhen	16139.6	Shanghai	Chicago	25942	Los Angeles	Shanghai	25942
13	Novosibirsk	Beijing	3960	Frankfurt	Beijing	8393	Shenzhen	Macau	16139.6	Shanghai	Hong Kong	24961	Los Angeles	Tianjin	25942
14	Moscow	Beijing	3960	Seattle	Beijing	7708.2	Shanghai	Macau	16139.6	Hong Kong	Shanghai	24961	Zhengzhou	Los Angeles	25942
15	Singapore	Shanghai	3870	New York	Shanghai	7708.2	Macau	Shanghai	16139.6	Shanghai	Anchorage	24728.2	Seoul	Guangzhou	24000.9
16	Shanghai	Singapore	3780	Shanghai	Seoul	7708.2	Shanghai	Liege	15696	Shanghai	Anchorage	23653	Guangzhou	Seoul	23897
17	Osaka	Shanghai	3612.4	Seattle	Shanghai	7708.2	Liege	Shanghai	15587	Shanghai	Anchorage	23653	Shanghai	Tokyo	22990
18	Ulyanovsk	Tianjin	3300	Shanghai	Seattle	7708.2	Shanghai	Astana	14705	Tianjin	Anchorage	23653	Luxembourg	Shanghai	22890
19	Osaka	Beijing	3270	Anchorage	Beijing	7708.2	Shanghai	Frankfurt	14705	Shanghai	Chicago	22890	Luxembourg	Tianjin	22890
20	Osaka	Shanghai	3270	Shanghai	Anchorage	7708.2	Hong Kong	Shanghai	14430	Tianjin	Chicago	22890	Hong Kong	Shanghai	22264

## Sheet: A Tab 5
Appendix Table 5 Top 20 bellyhold cargo routes by cargo volume
Year	1996			2002			2008			2014			2019
Rank	Origin city	Destination city	Freight Tons	Origin city	Destination city	Freight Tons	Origin city	Destination city	Freight Tons	Origin city	Destination city	Freight Tons	Origin city	Destination city	Freight Tons
1	Hong Kong	Shenyang	4120	Seoul	Beijing	8544.6	Shanghai	Singapore	11928	Taipei	Shanghai	12948	Dalian	Tokyo	14029.8
2	Shenyang	Hong Kong	4120	Osaka	Shanghai	6800	Singapore	Shanghai	11928	Shanghai	Taipei	12948	Seoul	Beijing	9350
3	Zurich	Beijing	3690	Shanghai	Osaka	6800	Seoul	Tianjin	11396	Beijing	Dubai	12013.9	Beijing	Seoul	9050
4	Paris	Beijing	3166.8	Seoul	Qingdao	6324	Singapore	Shanghai	10451.2	Dubai	Beijing	12013.9	Beijing	Busan	8820
5	Beijing	Paris	3130.4	Qingdao	Seoul	6293	Shanghai	Singapore	10337.6	Dubai	Guangzhou	11811.6	Jeju	Beijing	8775
6	Rome	Beijing	3000	Zurich	Beijing	6000	Guangzhou	Singapore	10101	Beijing	Dubai	10885.2	Beijing	Jeju	8595
7	Milan	Beijing	3000	Singapore	Shanghai	5969.1	Singapore	Shanghai	10101	Shanghai	Dubai	10567.2	Busan	Beijing	8550
8	Beijing	Rome	3000	Beijing	Zurich	5960	Shanghai	Singapore	10101	Dubai	Beijing	10537.8	Washington	Beijing	8241
9	Beijing	Milan	3000	Beijing	Seoul	5878.2	Singapore	Beijing	8850.4	Dubai	Shanghai	9379.8	Guangzhou	Bangkok	8200.8
10	Zurich	Shanghai	2624	Shanghai	Singapore	5060.1	Singapore	Beijing	8850.4	Xuzhou	Taipei	9213	Guangzhou	Nairobi	8200.8
11	Beijing	Zurich	2583	Beijing	Milan	4908	Beijing	Singapore	8850.4	Jeju	Beijing	9180	Tokyo	Beijing	8200.8
12	Shanghai	Zurich	2583	Beijing	Rome	4908	Beijing	Singapore	8754.2	Beijing	Busan	9180	Shanghai	Tokyo	8200.8
13	Zurich	Beijing	2501	Frankfurt	Beijing	4908	Singapore	Shanghai	8609.9	Taipei	Xuzhou	8964	Shanghai	Tokyo	8200.8
14	Hong Kong	Xiamen	2415.6	Beijing	London	4867.1	Shanghai	Singapore	8561.8	Dubai	Shanghai	8868.9	Tokyo	Shanghai	8200.8
15	Guangzhou	Hong Kong	2415.6	London	Beijing	4867.1	Amsterdam	Shanghai	8507.2	Beijing	Jeju	8775	Tokyo	Shanghai	8200.8
16	Xiamen	Hong Kong	2415.6	Beijing	San Francisco	4744.4	Shanghai	Singapore	8463.2	Shanghai	Taipei	8715	Beijing	Tokyo	8200.8
17	Xiamen	Hong Kong	2415.6	Shanghai	San Francisco	4744.4	Singapore	Shanghai	8463.2	Taipei	Shanghai	8715	Shanghai	London	8200.8
18	Hong Kong	Xiamen	2415.6	Beijing	Paris	4620	Amsterdam	Beijing	7975.5	Chongqing	Taipei	8632	London	Shanghai	8200.8
19	Hong Kong	Guangzhou	2415.6	Busan	Shanghai	4557	Beijing	Amsterdam	7975.5	Fuzhou	Taipei	8632	Shanghai	Tokyo	8200.8
20	Beijing	Bangkok	2352	Shanghai	Tokyo	4224	Guangzhou	Singapore	7503.6	Taipei	Fuzhou	8632	Tokyo	Guangzhou	8200.8
